# Supplementary material for: The First Report of Elaphostrongylus cervi Infection in Two Imported Wapitis (Cervus canadensis) in Slovenia
Source: Vet Sci. 2022 Jan 6;9(1):19. doi: 10.3390/vetsci9010019 (PMC8777883; doi:10.3390/vetsci9010019)
Supplement: Supplementary file 1 [file vetsci-09-00019-s001.zip]

Archive with 1 entries (1 files):
- vetsci-1502594-supplementary.pdf
